# Supplementary material for: Identification of Candidate Genes Associated with Leaf Senescence in Cultivated Sunflower (Helianthus annuus L.)
Source: PLoS One. 2014 Aug 11;9(8):e104379. doi: 10.1371/journal.pone.0104379 (PMC4128711; doi:10.1371/journal.pone.0104379)
Supplement: Table S1 — BlastX results and Transcription Factors expression levels derived from a customized 4×44 K microarray analysis conducted on Agilent platform [15] . Three different developmental stages and growing conditions were assessed (T1 = 630°Cd, T2 = 860°Cd and T3 = 970°Cd after emergence). (XLSX) [file pone.0104379.s001.xlsx]

## Sheet: Table S1
Sunflower unigen	Sunflower TF	Best hit to Arabidopsis TF	Blastx Score	e-value	TF Family	Microarray expression control condition
						Log2 FC T2-T1	Percentil (FC)	p-value	Log2 FC T3-T1	Percentil (FC)	p-value
HeAn_S_19140	Ha-NAC01	ANAC092	281	7e-91	NAC	0.48	0.76705	0.303231	0.86	0.8668	0.0800223
HeAn_C_3251	Ha-NAC02	ANAC072	268	2e-86	NAC	-0.4	0.26273	0.216463	-0.004	0.48978	0.990844
HeAn_C_3510	Ha-NAC03	ANAC055	330	8e-110	NAC	5.48	0.99903	7e-07	6.089	0.99881	2.4e-07
HeAn_C_7516	Ha-NAC04	ANAC047	108	5e-27	NAC	2.73	0.98536	8e-07	3.859	0.99234	3e-08
HeAn_C_10816	Ha-NAC05	ANAC019	308	4e-101	NAC	5.13	0.99836	1e-07	5.502	0.99804	5e-08
HeAn_C_8629	Ha-WRKY01	WRKY75	169	8e-52	WRKY	-0.38	0.27207	0.32404	-0.552	0.22335	0.158958
HeAn_C_11489	Ha-MYB01	MYB62	243	2e-77	MYB	2.32	0.97882	6.55e-05	2.739	0.98103	1.622e-05
HeAn_S_23023	Ha-MYB02	MYB3R-1	303	2e-96	MYB	0.48	0.76854	0.184902	-0.035	0.47035	0.918797
HeAn_C_8891	Ha-RAV01	RAV1	332	2e-112	RAV	0.89	0.88358	0.0061328	-0.503	0.24075	0.079163
HeAn_C_5124	Ha-NF-YB3	NF-YB3	222	3e-68	NF-Y	1.14	0.91887	7e-07	0.67	0.82116	7.406e-05
HeAn_C_6687	Ha-EIN2	EIN2	266	6e-81	AP2-EREBP	1.03	0.9047	0.0028278	1.118	0.90778	0.00161774
