# Supplementary material for: Identification of Candidate Genes Associated with Leaf Senescence in Cultivated Sunflower (Helianthus annuus L.)
Source: PLoS One. 2014 Aug 11;9(8):e104379. doi: 10.1371/journal.pone.0104379 (PMC4128711; doi:10.1371/journal.pone.0104379)
Supplement: Table S2 — BlastX results and Transcription Factor domain detected using Conserved Domain Database (CDD) ( http://www.ncbi.nlm.nih.gov/cdd ). (XLSX) [file pone.0104379.s002.xlsx]

## Sheet: Table S2
Sunflower unigen	Sunflower TF	Best hit to Arabidopsis TF	Blastx Score	e-value	TF Family	Transcription Factor Domain
HeAn_S_19140	Ha-NAC01	ANAC092	281	7e-91	NAC
HeAn_C_3251	Ha-NAC02	ANAC072	268	2e-86	NAC
HeAn_C_3510	Ha-NAC03	ANAC055	330	8e-110	NAC
HeAn_C_7516	Ha-NAC04	ANAC047	108	5e-27	NAC
HeAn_C_10816	Ha-NAC05	ANAC019	308	4e-101	NAC
HeAn_C_8629	Ha-WRKY01	WRKY75	169	8e-52	WRKY
HeAn_C_11489	Ha-MYB01	MYB62	243	2e-77	MYB
HeAn_S_23023	Ha-MYB02	MYB3R-1	303	2e-96	MYB
HeAn_C_8891	Ha-RAV01	RAV1	332	2e-112	RAV
HeAn_C_5124	Ha-NF-YB3	NF-YB3	222	3e-68	NF-Y
HeAn_C_6687	Ha-EIN2	EIN2	266	6e-81	AP2-EREBP	NOT FOUND DOMAIN
